# Supplementary material for: Medicarpin and Homopterocarpin Isolated from Canavalia lineata as Potent and Competitive Reversible Inhibitors of Human Monoamine Oxidase-B
Source: Molecules. 2022 Dec 28;28(1):258. doi: 10.3390/molecules28010258 (PMC9822396; doi:10.3390/molecules28010258)
Supplement: Supplementary file 1 [file molecules-28-00258-s001.zip]

Archive with 1 entries (1 files):
- molecules-2071925-supplementary.pdf
